# Supplementary material for: Pasteurized Colostrum Improves Blood Immunity and Gastrointestinal Microbiota in Dairy Calves from Birth to 180 Days of Age
Source: Microorganisms. 2025 Sep 8;13(9):2089. doi: 10.3390/microorganisms13092089 (PMC12472721; doi:10.3390/microorganisms13092089)
Supplement: Supplementary file 1 [file microorganisms-13-02089-s001.zip]

Archive with 1 entries (1 files):
- microorganisms-3797250-supplementary.docx
